# Supplementary material for: Impact of pneumothorax on mortality, morbidity, and hospital resource utilization in COVID-19 patients: a propensity matched analysis of nationwide inpatient sample database
Source: BMC Pulm Med. 2024 Jul 31;24:371. doi: 10.1186/s12890-024-03161-z (PMC11293109; doi:10.1186/s12890-024-03161-z)
Supplement: Supplementary file 1 — Supplementary Material 1 [file 12890_2024_3161_MOESM1_ESM.xlsx]

## Sheet: Sheet1
Disease/Procedure	ICD-10 Codes
Covid 19	U071
Pneumothorax	J930, J9311, J9312, J9382, J9383, J939
Vasopressor use	3E030XZ,3E033XZ,3E040XZ,3E043XZ,3E050XZ,3E053XZ,3E060XZ,3E063XZ
Mechanical circulatory support	5A02110,5A02210,5A0211D,02HA3RZ,5A02116,5A0221D,
	5A1522F,5A1522G,5A1522H,5A15A2F,5A15A2G,5A15A2H,5A15223
Mechanical ventilation invasive	0BH17EZ, 0BH18EZ, 5A1935Z, 5A0945Z, 5A0955Z, 5A1945Z, 5A1955Z
Non-invasive mechanical ventilation	5A09457,5A09458,5A09358,5A09557,5A09558,5A09357,5A0935Z,5A0945Z,5A0955Z
Sudden cardiac arrest	I462,I468,I469
Hemodialysis	5A1D70Z,5A1D90Z,5A1D80Z,5A1D00Z,5A1D60Z
CKD	N181,N182,N1830,N1831,N1832,N184,N185,N189
AKI	N170,N171,N172,N178,N179,N990
Cardiogenic shock	R570
Acute liver failure	K7200,K7201,K712
VTE	I82210,I82220,I82290,I82401,I82402,I82403,I82409,I82411,
	I82412,I82413,I82419,I82421,I82422,I82423,I82429,I82431,I82432,
	I82433,I82439,I82441,I82442,I82443,I82449,I82451,I82452,
	I82453,I82459,I82461,I82462,I82463,I82469,I82491,I82492,I82493,
	I82499,I824Y1,I824Y2,I824Y3,I824Y9,I824Z1,I824Z2,I824Z3,I824Z9,
	I82601,I82602,I82603,I82609,I82611,I82612,I82613,I82619,I82621,
	I82622,I82623,I82629,I82890,I8290,I82A11,I82A12,I82A13,I82A19,
	I82B11,I82B12,I82B13,I82B19,I82C11,I82C12,I82C13,I82C19,I1260,
	I2601,I2602,I2690,I2692,I2693,I2694,I2699,I2609
Smoking	F17,F172,F1720,F17200,F17201,F17203,F17208,
	F17209,F1721,F17210,F17211,F17213,F17218,
	F17219,F1722,F17220,F17221,F17223,F17228,
	F17229,F1729,F17290,F17291,F17293,F17298,F17299,Z87891
Tracheostomy	0B110F4,0B110Z4,0B113F4,0B113Z4,0B114F4,0B114Z4
AMI	I2101,I2102,I2109,I2111,I2119,I2121,
	I2129,I213,I220,I221,I228,I229,I214,I222
Chest tube placement	0W9B00Z,0W9B0ZX,0W9B0ZZ,0W9B30Z,0W9B3ZX,0W9B3ZZ,0W9B40Z,0W9B4ZX,
	0W9B4ZZ,0W9900Z,0W990ZX,0W990ZZ,0W9930Z,0W993ZX,0W993ZZ,0W9940Z,
	0W994ZX,0W994ZZ
MI	I252
CAD	I2510,I25111,I25118,I25119,I252,I253,I254,
	I2541,I2542,I255,I256,I257,I2570,I25700,
	I25701,I25708,I25709,I2571,I25710,I25711,I25718,
	I25719,I2572,I25720,I25721,I25728,I25729,I2573,I25730,
	I25731,I25738,I25739,I2575,I25750,I25751,I25758,I25759,
	I2576,I25760,I25761,I25768,I25769
Chronic Pulmonary Disease	Elixhauser comorbidities index
Diabetes (2 types)	Elixhauser comorbidities index
AIDS	Elixhauser comorbidities index
Hypothyroidism	Elixhauser comorbidities index
Autoimmune	Elixhauser comorbidities index
Dementia	Elixhauser comorbidities index
Depression	Elixhauser comorbidities index
Lymphoma	Elixhauser comorbidities index
Leukemia	Elixhauser comorbidities index
Metastatic Cancer	Elixhauser comorbidities index
Solid Tumor Without Metastasis (2 types)	Elixhauser comorbidities index
Obesity	Elixhauser comorbidities index
Drug Abuse	Elixhauser comorbidities index
Hypertension (2 types)	Elixhauser comorbidities index
PAD Peripheral vascular disease	Elixhauser comorbidities index
Alcohol	Elixhauser comorbidities index
Cerebrovascular accident	I6000,I6001,I6002,I6010,I6011,I6012,I602,I6020,I6021,I6022,I6030,I6031,I6032,
	I604,I6050,
	I6051,I6052,I606,I607,I608,I609,I610,I611,I612,I613,I614,I615,I616,I618,
	I619,I6200,
	I6201,I6202,I6203,I621,I629,I6300,I63011,I63012,I63013,I63019,
	I6302,I63031,I63032,I63033,I63039,I6309,I6310,I63111,I63112,I63113,I63119,
	I6312,I63131,I63132,
	I63133,I63139,I6319,I6320,
	I63211,I63212,I63213,I63219,I6322,I63231,I63232,I63233,I63239,I6329,I6330,I63311,
	I63312,I63313,
	I63319,I63321,I63322,I63323,I63329,I63331,
	I63332,I63333,I63339,I63341,I63342,I63343,I63349,I6339,I6340,I63411,I63412,I63413,
	I63419,I63421,I63422,
	I63423,I63429,I63431,I63432,I63433,I63439,I63441,I63442,I63443,I63449,I6349,
	I6350,I63511,I63512,I63513,I63519,I63521,I63522,I63523,I63529,I63531,I63532,I63533,
	I63539,I63541,I63542,I63543,I63549,I6359,I636,I638,I6381,I6389,I639
